# Supplementary material for: The Insecticidal Activity of Secondary Metabolites Produced by Streptomyces sp. SA61 against Trialeurodes vaporariorum (Hemiptera: Aleyrodidae)
Source: Microorganisms. 2024 Oct 8;12(10):2031. doi: 10.3390/microorganisms12102031 (PMC11509760; doi:10.3390/microorganisms12102031)
Supplement: Supplementary file 1 [file microorganisms-12-02031-s001.zip]

Archive with 1 entries (1 files):
- microorganisms-3213475-supplementary.pdf
